# Supplementary material for: Serogroup-Specific Characteristics of Localized Meningococcal Meningitis Epidemics in Niger 2002–2012 and 2015: Analysis of Health Center Level Surveillance Data
Source: PLoS One. 2016 Sep 22;11(9):e0163110. doi: 10.1371/journal.pone.0163110 (PMC5033479; doi:10.1371/journal.pone.0163110)
Supplement: S2 Supporting Information — (XLS) [file pone.0163110.s005.xls]

## Sheet: CONFIRMEDCASES_2002-2012
REGION	Health Area	Epidemiological Year	Number of NmA cases	Number of NmX cases	Number of NmW135 cases	Number of Hi cases	Number of Sp cases	Number of Negative cases
DOSSO	BENGOU	2003	0	0	0	0	0	1
DOSSO	BIRNI URBAIN	2003	0	0	0	0	2	3
DOSSO	DANKASSARI	2003	0	0	0	0	1	0
DOSSO	DIOUNDIOU	2003	0	0	0	0	1	1
DOSSO	DOGONKIRIA	2003	2	0	0	0	0	0
DOSSO	DOUTCHI SUD	2003	6	0	0	0	1	6
DOSSO	FABIDJI	2003	0	0	1	0	0	0
DOSSO	FALMEY	2003	9	0	0	0	0	6
DOSSO	GARANKEDEY	2003	0	0	0	0	1	3
DOSSO	GAYA1	2003	0	0	2	0	0	4
DOSSO	GOUBEY	2003	2	0	0	0	0	0
DOSSO	KARGUI BANGOU	2003	0	0	0	0	0	1
DOSSO	KIECHE	2003	2	0	0	0	0	0
DOSSO	KIGOUDOU KOIRA	2003	1	0	1	0	1	1
DOSSO	KOBODEY	2003	0	0	0	0	0	1
DOSSO	KORE MAIROUA	2003	1	0	0	1	2	10
DOSSO	KOURO BERI	2003	0	0	0	0	0	1
DOSSO	LOGA	2003	2	0	0	0	0	6
DOSSO	MAKOURDI	2003	2	0	0	0	0	1
DOSSO	MALGOROU	2003	0	0	0	0	0	1
DOSSO	MATANKARI	2003	2	0	0	0	1	1
DOSSO	OUNA	2003	1	0	0	0	0	1
DOSSO	SAKADAMNA	2003	0	0	0	0	0	1
DOSSO	SARGADJI	2003	0	0	0	0	1	2
DOSSO	SOUKOUKOUTAN	2003	0	0	0	0	1	0
DOSSO	TANDA	2003	0	0	1	0	0	0
DOSSO	TARA	2003	0	0	1	0	0	2
DOSSO	TOMBOKOIREY	2003	0	0	1	0	0	2
DOSSO	TONKOSSARE	2003	1	0	0	0	0	1
DOSSO	BIRNI URBAIN	2004	0	0	0	0	0	1
DOSSO	DANKASSARI	2004	0	0	0	0	2	1
DOSSO	DOUTCHI NORD	2004	0	0	1	0	0	1
DOSSO	DOUTCHI SUD	2004	0	0	0	0	1	0
DOSSO	FABIDJI	2004	0	0	1	0	0	0
DOSSO	FADAMA	2004	0	0	0	0	2	0
DOSSO	KIECHE	2004	0	0	0	1	0	0
DOSSO	KIGOUDOU KOIRA	2004	0	0	0	0	0	2
DOSSO	KOBODEY	2004	0	0	0	0	3	0
DOSSO	KORE MAIROUA	2004	0	0	0	0	1	3
DOSSO	LOGA	2004	0	0	0	0	1	0
DOSSO	OUNA	2004	0	0	0	0	0	1
DOSSO	SABOULA	2004	3	0	0	0	0	1
DOSSO	SOUKOUKOUTAN	2004	1	0	0	0	0	1
DOSSO	TANDA	2004	0	0	0	0	1	0
DOSSO	TARA	2004	0	0	0	0	1	0
DOSSO	TIBIRI_DOUTCHI	2004	0	0	1	0	0	1
DOSSO	TOUNOUGA	2004	0	0	0	0	1	0
DOSSO	YENI	2004	0	0	0	0	0	1
DOSSO	BELLA	2005	0	0	0	0	1	0
DOSSO	BIRNI URBAIN	2005	0	0	0	0	0	1
DOSSO	DANKASSARI	2005	0	0	1	0	4	5
DOSSO	DOUBALMA ILLELA	2005	0	0	0	0	1	0
DOSSO	DOUTCHI NORD	2005	0	1	0	1	1	2
DOSSO	DOUTCHI SUD	2005	0	0	0	0	2	2
DOSSO	FABIDJI	2005	0	0	2	0	1	3
DOSSO	FALMEY	2005	0	0	0	0	0	1
DOSSO	GAYA1	2005	0	0	0	0	0	4
DOSSO	GOROU BANKASSAN	2005	0	0	0	0	1	0
DOSSO	GOUBEY	2005	0	0	0	0	0	1
DOSSO	GOUNFARA	2005	0	0	0	0	0	1
DOSSO	GUECHEME	2005	0	0	0	0	1	0
DOSSO	HAOULAWAL	2005	0	0	0	0	1	0
DOSSO	KIECHE	2005	0	0	0	0	1	1
DOSSO	KIOTA	2005	0	0	0	0	0	2
DOSSO	KORE MAIROUA	2005	0	1	0	0	1	1
DOSSO	KOURINGUEL	2005	0	0	0	0	1	5
DOSSO	LOGA	2005	0	0	0	0	2	4
DOSSO	MAIKALGO	2005	0	0	0	0	1	0
DOSSO	MOUSSADEY BERI	2005	0	0	0	0	0	1
DOSSO	NIAMEY	2005	0	0	0	0	1	0
DOSSO	SABON BIRNI	2005	0	0	0	0	1	1
DOSSO	SAKADAMNA	2005	0	0	0	1	1	0
DOSSO	SOUKOUKOUTAN	2005	0	0	0	1	3	1
DOSSO	YAMBARE	2005	0	0	0	0	0	1
DOSSO	YENI	2005	0	0	0	0	0	2
DOSSO	ZABORI	2005	0	0	0	0	1	2
DOSSO	BAMEY	2006	0	0	0	0	0	1
DOSSO	BELLANDE	2006	0	0	0	1	0	0
DOSSO	BENGOU	2006	0	0	0	0	0	2
DOSSO	BIRNI URBAIN	2006	0	2	0	0	0	2
DOSSO	DANKASSARI	2006	0	1	0	0	0	3
DOSSO	DIOUNDIOU	2006	0	0	0	0	0	2
DOSSO	DOUBALMA ILLELA	2006	0	0	0	0	1	1
DOSSO	DOUTCHI SUD	2006	3	5	0	0	2	11
DOSSO	FABIDJI	2006	0	2	0	0	0	2
DOSSO	GARANKEDEY	2006	0	1	0	0	0	0
DOSSO	GAYA1	2006	0	1	0	0	1	1
DOSSO	GOUBEY	2006	0	1	0	0	0	0
DOSSO	GUECHEME	2006	0	3	0	0	2	1
DOSSO	KARA KARA	2006	3	1	0	0	0	1
DOSSO	KIECHE	2006	0	0	0	0	0	3
DOSSO	KIGOUDOU KOIRA	2006	0	1	0	0	0	5
DOSSO	KIOTA	2006	0	2	0	0	0	7
DOSSO	KORE MAIROUA	2006	0	3	0	0	0	3
DOSSO	KOUTOUMBOU	2006	0	1	0	0	0	0
DOSSO	KOYGOLO	2006	1	3	0	0	0	0
DOSSO	LOGA	2006	0	3	0	0	0	1
DOSSO	MATANKARI	2006	0	0	0	0	0	1
DOSSO	MOKKO	2006	0	1	0	0	0	0
DOSSO	SARGADJI	2006	0	4	0	0	0	0
DOSSO	SIA	2006	0	0	0	0	0	1
DOSSO	SOKORBE	2006	0	1	0	0	0	0
DOSSO	SOUKOUKOUTAN	2006	0	0	0	0	0	1
DOSSO	TANDA	2006	1	1	0	0	0	3
DOSSO	TIBIRI_DOUTCHI	2006	0	0	0	0	1	1
DOSSO	TONKOSSARE	2006	0	1	0	0	0	1
DOSSO	YELDOU	2006	0	0	0	0	0	1
DOSSO	ZABORI	2006	0	0	0	0	0	1
DOSSO	BANA	2007	0	0	0	0	1	0
DOSSO	BELLANDE	2007	0	0	0	0	2	0
DOSSO	BENGOU	2007	0	0	0	0	1	1
DOSSO	BIRNI FALLA	2007	0	0	0	0	1	0
DOSSO	BIRNI URBAIN	2007	2	0	0	0	1	3
DOSSO	DANKASSARI	2007	3	0	0	2	1	7
DOSSO	DOUBALMA ILLELA	2007	0	1	0	0	0	1
DOSSO	DOUMEGA	2007	1	0	0	0	1	1
DOSSO	DOUTCHI SUD	2007	1	1	0	0	3	8
DOSSO	FABIDJI	2007	0	0	0	0	0	1
DOSSO	FADAMA	2007	0	0	0	0	0	1
DOSSO	GUECHEME	2007	0	0	0	0	1	0
DOSSO	KARA KARA	2007	0	0	0	0	0	1
DOSSO	KIECHE	2007	0	0	0	0	1	0
DOSSO	KIGOUDOU KOIRA	2007	0	0	0	0	0	6
DOSSO	KORE MAIROUA	2007	1	0	0	0	2	0
DOSSO	KOYGOLO	2007	0	0	0	0	1	0
DOSSO	LIDO	2007	0	0	0	0	0	1
DOSSO	LOGA	2007	0	0	0	1	0	4
DOSSO	MAIKALGO	2007	1	1	0	0	1	2
DOSSO	MALGOROU	2007	0	0	0	0	1	0
DOSSO	MATANKARI	2007	0	0	0	0	1	0
DOSSO	SABOULA	2007	0	0	0	0	1	1
DOSSO	SOKORBE	2007	0	0	0	0	1	0
DOSSO	TANDA	2007	0	0	0	0	0	1
DOSSO	YAMBARE	2007	0	0	0	0	0	1
DOSSO	YELDOU	2007	0	0	0	0	0	1
DOSSO	BANA	2008	0	0	0	0	0	1
DOSSO	BELLA	2008	0	0	0	0	0	1
DOSSO	BENGOU	2008	2	0	0	0	1	6
DOSSO	BIRNI LOKOYO	2008	1	0	0	0	0	2
DOSSO	BIRNI URBAIN	2008	0	0	0	0	0	1
DOSSO	DANKASSARI	2008	2	0	0	0	2	5
DOSSO	DOUMEGA	2008	0	0	0	0	0	2
DOSSO	DOUTCHI NORD	2008	0	0	0	0	0	1
DOSSO	DOUTCHI SUD	2008	2	0	0	0	2	5
DOSSO	FADAMA	2008	1	0	0	0	1	1
DOSSO	FALWEL	2008	0	0	0	0	0	1
DOSSO	GUECHEME	2008	0	0	0	0	0	1
DOSSO	KARA KARA	2008	0	0	0	1	2	0
DOSSO	KIGOUDOU KOIRA	2008	0	0	0	1	1	10
DOSSO	KORE MAIROUA	2008	1	0	0	0	0	0
DOSSO	LOGA	2008	3	0	0	1	0	12
DOSSO	MAIKALGO	2008	0	0	0	0	1	1
DOSSO	SARGADJI	2008	0	0	0	0	0	1
DOSSO	SOKORBE	2008	0	0	0	0	0	2
DOSSO	SOUKOUKOUTAN	2008	0	0	0	0	0	1
DOSSO	TANDA	2008	0	0	0	1	0	0
DOSSO	TESSA_DOSSO	2008	0	0	0	0	1	0
DOSSO	TIBIRI_DOUTCHI	2008	0	0	0	1	0	0
DOSSO	TOUNOUGA	2008	0	0	0	0	0	1
DOSSO	YELOU	2008	0	0	0	0	0	1
DOSSO	BAKIR	2009	1	0	0	0	0	0
DOSSO	BAMEY	2009	0	0	0	0	0	5
DOSSO	BANA	2009	4	0	0	0	0	2
DOSSO	BAROKOIRA	2009	2	0	0	0	0	1
DOSSO	BELLA	2009	1	0	0	0	0	2
DOSSO	BELLANDE	2009	3	0	0	0	0	4
DOSSO	BENGOU	2009	6	0	0	0	0	4
DOSSO	BIRNI FALLA	2009	3	0	0	0	0	1
DOSSO	BIRNI LOKOYO	2009	3	0	0	0	1	5
DOSSO	BIRNI URBAIN	2009	1	0	0	0	0	3
DOSSO	DANKASSARI	2009	5	0	0	0	1	8
DOSSO	DARESSALAM	2009	4	0	0	0	0	27
DOSSO	DIOUNDIOU	2009	6	0	0	0	0	7
DOSSO	DOGONKIRIA	2009	2	0	0	0	0	0
DOSSO	DOUMEGA	2009	28	0	0	0	1	73
DOSSO	DOUTCHI NORD	2009	2	0	1	0	1	8
DOSSO	DOUTCHI SUD	2009	29	1	0	0	2	24
DOSSO	FABIDJI	2009	0	0	0	0	2	0
DOSSO	FADAMA	2009	4	0	0	0	0	8
DOSSO	FALMEY	2009	0	0	0	0	1	2
DOSSO	FALWEL	2009	4	0	0	0	0	9
DOSSO	GAYA1	2009	9	0	0	0	0	9
DOSSO	GUECHEME	2009	5	0	0	0	0	4
DOSSO	KARA KARA	2009	32	0	0	0	1	37
DOSSO	KARGUI BANGOU	2009	2	0	0	0	0	7
DOSSO	KAWARA_GAYA	2009	0	0	0	0	0	1
DOSSO	KIECHE	2009	5	0	0	0	2	18
DOSSO	KIGOUDOU KOIRA	2009	15	0	0	0	0	19
DOSSO	KIOTA	2009	1	0	0	0	0	0
DOSSO	KOFO	2009	1	0	0	0	0	5
DOSSO	KOGOU	2009	0	0	0	0	0	1
DOSSO	KOKIRE	2009	0	0	0	0	0	1
DOSSO	KORE MAIROUA	2009	9	0	0	2	0	23
DOSSO	KOSSEY	2009	11	0	0	0	1	15
DOSSO	KOURINGUEL	2009	2	0	0	0	1	1
DOSSO	KOURO BERI	2009	4	0	0	0	1	8
DOSSO	KOUTOUMBOU	2009	5	0	0	0	0	4
DOSSO	KOYGOLO	2009	0	0	0	0	0	2
DOSSO	LIDO	2009	3	0	0	0	0	1
DOSSO	LOGA	2009	25	0	0	0	7	104
DOSSO	MAIKALGO	2009	3	0	0	0	1	4
DOSSO	MALGOROU	2009	1	0	0	0	0	3
DOSSO	MALLAM	2009	4	0	0	0	0	4
DOSSO	MATANKARI	2009	0	0	0	0	0	1
DOSSO	MOUSSADEY BERI	2009	5	0	0	0	0	5
DOSSO	SABOULA	2009	0	0	0	0	0	1
DOSSO	SARGADJI	2009	2	0	0	0	3	7
DOSSO	SIA	2009	3	0	0	0	0	5
DOSSO	SOKORBE	2009	2	0	0	0	0	0
DOSSO	SOUKOUKOUTAN	2009	8	1	0	0	2	8
DOSSO	TANDA	2009	3	0	0	0	1	6
DOSSO	TONKOSSARE	2009	1	0	0	0	0	1
DOSSO	TOUNOUGA	2009	14	0	0	0	0	13
DOSSO	WANGALKAINA	2009	1	0	0	0	0	6
DOSSO	YELDOU	2009	3	0	0	0	0	6
DOSSO	YELOU	2009	1	0	0	0	0	1
DOSSO	ZABORI	2009	2	0	0	0	0	2
DOSSO	BANA	2010	0	0	0	0	1	0
DOSSO	BENGOU	2010	1	0	4	0	1	2
DOSSO	BIRNI URBAIN	2010	0	0	0	0	0	1
DOSSO	DANKASSARI	2010	0	0	2	0	0	1
DOSSO	DIOUNDIOU	2010	12	0	0	0	0	2
DOSSO	DOUTCHI NORD	2010	0	0	0	0	0	2
DOSSO	DOUTCHI SUD	2010	0	0	1	0	1	12
DOSSO	FABIDJI	2010	0	0	4	0	0	0
DOSSO	FALMEY	2010	0	0	0	1	0	0
DOSSO	GAYA1	2010	2	0	0	0	1	0
DOSSO	KARA KARA	2010	0	0	1	0	0	0
DOSSO	KIECHE	2010	0	0	0	0	1	1
DOSSO	KIGOUDOU KOIRA	2010	0	0	0	0	0	2
DOSSO	KOFO	2010	1	0	0	0	0	4
DOSSO	KORE MAIROUA	2010	2	0	2	0	2	8
DOSSO	KOSSEY	2010	0	0	0	0	0	4
DOSSO	KOURINGUEL	2010	0	0	0	0	1	0
DOSSO	KOURO BERI	2010	0	0	1	0	0	0
DOSSO	KOUTOUMBOU	2010	1	0	4	0	0	0
DOSSO	KOYGOLO	2010	1	0	0	0	0	0
DOSSO	LOGA	2010	1	0	1	0	0	19
DOSSO	MAIKALGO	2010	0	0	2	0	0	4
DOSSO	MALGOROU	2010	1	0	1	0	0	0
DOSSO	MALLAM	2010	0	0	0	0	0	2
DOSSO	SARGADJI	2010	1	0	1	0	0	0
DOSSO	SOKORBE	2010	0	0	1	0	0	3
DOSSO	TANDA	2010	2	0	0	0	0	0
DOSSO	TIBIRI_DOUTCHI	2010	0	0	2	0	0	1
DOSSO	TOUNOUGA	2010	0	0	1	0	0	1
DOSSO	YELOU	2010	1	0	1	0	0	0
DOSSO	BENGOU	2011	0	0	0	0	1	0
DOSSO	BIRNI URBAIN	2011	0	0	3	0	0	12
DOSSO	DANKASSARI	2011	0	0	3	0	0	1
DOSSO	DIOUNDIOU	2011	0	0	2	0	0	1
DOSSO	DOGONKIRIA	2011	0	0	1	0	0	0
DOSSO	DOUBALMA ILLELA	2011	0	0	1	0	0	0
DOSSO	DOUMEGA	2011	0	0	0	0	2	3
DOSSO	DOUTCHI NORD	2011	0	0	0	0	1	1
DOSSO	DOUTCHI SUD	2011	0	0	7	0	2	8
DOSSO	GAYA1	2011	0	0	0	0	1	1
DOSSO	KAWARA_GAYA	2011	0	0	0	0	0	1
DOSSO	KIECHE	2011	0	0	3	0	0	5
DOSSO	KIGOUDOU KOIRA	2011	0	0	3	0	0	0
DOSSO	KIOTA	2011	0	0	0	0	1	0
DOSSO	KORE MAIROUA	2011	0	0	2	0	0	0
DOSSO	KOSSEY	2011	0	0	0	0	0	1
DOSSO	KOURO BERI	2011	0	0	2	0	0	0
DOSSO	KOYGOLO	2011	0	0	0	0	1	0
DOSSO	LIDO	2011	0	0	2	0	1	0
DOSSO	LOGA	2011	0	0	6	0	1	2
DOSSO	MALGOROU	2011	0	0	0	0	0	1
DOSSO	MALLAM	2011	0	0	2	0	0	0
DOSSO	SABON BIRNI	2011	0	0	0	0	1	0
DOSSO	SOUKOUKOUTAN	2011	0	0	10	0	1	9
DOSSO	TANDA	2011	0	0	0	0	2	0
DOSSO	TESSA_DOSSO	2011	0	0	0	0	1	0
DOSSO	TIBIRI_DOUTCHI	2011	0	0	1	0	0	0
DOSSO	TONKOSSARE	2011	0	0	1	0	0	0
DOSSO	TOULLOU_LOGA	2011	0	0	1	0	0	0
DOSSO	TOUNOUGA	2011	0	0	0	0	0	1
DOSSO	BIRNI URBAIN	2012	0	0	5	0	1	9
DOSSO	DOUMEGA	2012	0	0	0	0	1	1
DOSSO	DOUTCHI NORD	2012	0	0	0	0	0	2
DOSSO	DOUTCHI SUD	2012	0	0	0	0	1	0
DOSSO	FALMEY	2012	0	0	0	0	1	0
DOSSO	KIECHE	2012	0	0	0	0	0	1
DOSSO	LOGA	2012	0	0	1	0	0	2
DOSSO	TANDA	2012	0	0	1	0	0	0
TAHOUA	ALLELA	2002	2	0	2	0	0	3
TAHOUA	BAZAGA	2002	0	0	0	0	1	0
TAHOUA	DOGUERAOUA	2002	2	0	0	0	0	1
TAHOUA	MALBAZA	2002	1	0	0	0	0	0
TAHOUA	YAYA	2002	0	0	0	0	1	0
TAHOUA		2002	2	0	0	0	1	1
TAHOUA	KONNI	2002	0	0	1	0	1	2
TAHOUA	AGADASTAWA	2003	5	0	0	0	0	1
TAHOUA	ALLELA	2003	0	0	0	0	1	2
TAHOUA	BADAGUICHIRI	2003	3	0	0	0	0	4
TAHOUA	BANGUI	2003	3	0	0	1	2	1
TAHOUA	DANGONA	2003	1	0	0	0	0	0
TAHOUA	DOGUERAOUA	2003	7	0	0	0	0	10
TAHOUA	EDDIR	2003	1	0	0	0	0	0
TAHOUA	GARKAWA	2003	9	0	3	0	0	8
TAHOUA	GOUNFARA	2003	1	0	0	1	1	4
TAHOUA	ILLELA	2003	2	0	5	0	0	4
TAHOUA	KAROFANE	2003	1	0	0	0	0	0
TAHOUA	KONNI URBAIN	2003	4	0	3	0	3	4
TAHOUA	MALBAZA	2003	2	0	0	0	1	2
TAHOUA	OURNO	2003	1	0	0	0	0	1
TAHOUA	TEBARA	2003	3	0	0	0	0	0
TAHOUA	TSARNAOUA	2003	0	0	0	0	0	1
TAHOUA	YAYA	2003	0	1	1	0	0	0
TAHOUA	AGADASTAWA	2004	10	0	2	0	1	6
TAHOUA	ALLELA	2004	0	0	0	0	0	1
TAHOUA	AZERORI	2004	1	0	0	0	0	0
TAHOUA	BADAGUICHIRI	2004	0	0	0	0	0	1
TAHOUA	BAGAROUA	2004	0	0	0	0	0	1
TAHOUA	BOUZA	2004	2	0	0	1	0	15
TAHOUA	DANDOUTCHI	2004	0	0	0	0	0	1
TAHOUA	DANGONA	2004	0	0	0	0	0	1
TAHOUA	GOUNFARA	2004	0	0	0	0	0	1
TAHOUA	GRADOUME	2004	0	0	0	0	0	4
TAHOUA	ILLELA	2004	0	0	0	0	0	3
TAHOUA	KONNI URBAIN	2004	0	0	0	0	1	8
TAHOUA	MALBAZA	2004	2	0	0	0	0	3
TAHOUA	MANZOU	2004	6	0	0	0	1	0
TAHOUA	TAJAE	2004	0	0	0	0	0	1
TAHOUA	TAKORKA	2004	1	0	0	0	0	0
TAHOUA	TSARNAOUA	2004	1	0	0	0	0	2
TAHOUA	YAMA	2004	0	0	0	0	0	5
TAHOUA	AGADASTAWA	2005	0	1	0	0	0	3
TAHOUA	ALLAKAYE	2005	0	0	1	0	0	0
TAHOUA	ALLELA	2005	2	0	0	0	1	0
TAHOUA	AOULLOUMAT	2005	0	0	0	0	1	0
TAHOUA	BADAGUICHIRI	2005	0	0	0	0	1	0
TAHOUA	BANGUI	2005	0	0	0	0	0	1
TAHOUA	BOUZA	2005	2	1	0	0	1	9
TAHOUA	CHADAWANKA	2005	1	1	0	0	0	2
TAHOUA	DANDOUTCHI	2005	0	0	0	0	0	1
TAHOUA	DEOULE	2005	0	0	0	0	1	1
TAHOUA	DOGUERAOUA	2005	0	0	0	0	4	23
TAHOUA	FARARAT BABA	2005	0	0	0	0	1	0
TAHOUA	FOLAKAM	2005	0	0	0	0	0	1
TAHOUA	GARKAWA	2005	0	2	0	0	1	1
TAHOUA	GOUNFARA	2005	0	0	0	1	0	0
TAHOUA	GUIDAN IDDAR	2005	0	0	0	0	1	0
TAHOUA	ILLELA	2005	1	0	0	0	1	1
TAHOUA	INSAFARI	2005	0	0	0	0	1	0
TAHOUA	KAROFANE	2005	0	0	0	0	1	0
TAHOUA	KEITA	2005	1	0	0	0	0	1
TAHOUA	KONNI URBAIN	2005	0	0	0	1	1	1
TAHOUA	MALBAZA	2005	0	0	0	0	0	1
TAHOUA	MAYATA_ABALAK	2005	0	1	0	0	0	0
TAHOUA	OURNO	2005	1	1	0	0	0	0
TAHOUA	TAKORKA	2005	0	0	0	0	1	1
TAHOUA	TCHINTA	2005	0	1	0	0	0	1
TAHOUA	TSARNAOUA	2005	0	0	0	0	0	1
TAHOUA	YAMA	2005	0	0	0	0	1	0
TAHOUA	YAYA	2005	1	0	0	0	1	1
TAHOUA	ABALAK	2006	7	2	1	0	0	2
TAHOUA	AGADASTAWA	2006	2	0	0	0	0	0
TAHOUA	ALLAKAYE	2006	0	0	0	0	0	1
TAHOUA	ALLELA	2006	0	1	0	0	0	0
TAHOUA	AZERORI	2006	0	0	0	0	1	0
TAHOUA	BABBANKATAMI	2006	2	0	0	0	0	2
TAHOUA	BADAGUICHIRI	2006	1	1	0	0	0	2
TAHOUA	BAGAROUA	2006	0	1	0	0	0	3
TAHOUA	BAMBAYE	2006	0	0	0	0	0	1
TAHOUA	BARMOU	2006	1	0	0	0	0	3
TAHOUA	BOUZA	2006	3	2	5	0	4	9
TAHOUA	DANDADJI	2006	0	2	0	0	0	1
TAHOUA	DANGONA	2006	1	0	0	1	0	7
TAHOUA	DOGUERAOUA	2006	0	4	0	2	3	13
TAHOUA	EDDIR	2006	0	0	0	0	0	1
TAHOUA	FOLAKAM	2006	0	0	0	0	0	1
TAHOUA	GARKAWA	2006	1	1	0	0	2	9
TAHOUA	GRADOUME	2006	2	1	0	0	1	2
TAHOUA	IBOHAMANE	2006	0	0	0	0	1	1
TAHOUA	ILLELA	2006	0	4	0	0	1	5
TAHOUA	KAOURA ABDOU	2006	0	1	0	0	1	0
TAHOUA	KONNI URBAIN	2006	3	24	0	1	2	25
TAHOUA	MABOYA AMARIA	2006	0	1	0	0	0	1
TAHOUA	MALBAZA	2006	3	2	0	0	0	8
TAHOUA	MANZOU	2006	1	1	0	0	0	1
TAHOUA	TABOTAKI	2006	1	0	0	0	2	2
TAHOUA	TADOUPTA	2006	0	0	0	0	0	1
TAHOUA	TAJAE	2006	0	0	0	0	1	0
TAHOUA	TAKORKA	2006	5	1	0	0	0	2
TAHOUA	TAMASKE	2006	0	0	0	0	0	1
TAHOUA	TCHINTA	2006	2	0	1	0	0	3
TAHOUA	TELEMCES	2006	0	1	0	0	0	0
TAHOUA	TSARNAOUA	2006	3	8	0	0	0	7
TAHOUA	WADATA	2006	0	0	0	0	0	1
TAHOUA	YAYA	2006	1	2	0	0	0	3
TAHOUA	ABALAK	2007	0	0	0	0	2	0
TAHOUA	ADOUNA	2007	0	0	0	0	1	1
TAHOUA	AFFALA	2007	0	0	0	1	0	2
TAHOUA	AGADASTAWA	2007	3	0	0	1	6	14
TAHOUA	ALLAKAYE	2007	0	0	0	0	1	0
TAHOUA	AOULLOUMAT	2007	0	0	0	0	0	1
TAHOUA	AZERORI	2007	0	0	0	0	1	2
TAHOUA	BADAGUICHIRI	2007	1	0	0	1	0	3
TAHOUA	BAGAROUA	2007	0	0	0	0	0	9
TAHOUA	BAGAYE	2007	0	0	0	0	2	4
TAHOUA	BANGUI	2007	14	0	0	1	0	7
TAHOUA	BOUZA	2007	0	0	0	0	0	2
TAHOUA	DOGUERAOUA	2007	0	1	0	1	4	9
TAHOUA	EDDIR	2007	0	0	0	0	1	1
TAHOUA	FOLAKAM	2007	0	0	0	0	0	1
TAHOUA	GARKAWA	2007	0	0	0	0	1	1
TAHOUA	GOUMBI KANO	2007	0	0	0	0	0	1
TAHOUA	GOUNFARA	2007	0	0	0	0	1	0
TAHOUA	GUIDAN IDDAR	2007	0	0	0	0	3	0
TAHOUA	IBOHAMANE	2007	6	0	0	0	1	4
TAHOUA	ILLELA	2007	2	0	0	0	0	1
TAHOUA	KALFOU	2007	0	0	0	0	0	1
TAHOUA	KEITA	2007	0	0	0	0	0	2
TAHOUA	KONNI URBAIN	2007	1	0	0	1	4	8
TAHOUA	LOUDOU	2007	1	0	1	0	0	0
TAHOUA	MALBAZA	2007	0	0	0	0	1	0
TAHOUA	MANZOU	2007	0	0	0	0	1	0
TAHOUA	OURNO	2007	2	0	0	0	0	1
TAHOUA	SABON GUIDA	2007	0	0	0	0	0	1
TAHOUA	TABOTAKI	2007	0	0	0	0	1	2
TAHOUA	TAGALAT	2007	0	0	0	1	0	0
TAHOUA	TAJAE	2007	0	0	0	0	0	1
TAHOUA	TAKORKA	2007	1	0	1	0	1	2
TAHOUA	TAMA	2007	0	0	0	0	0	1
TAHOUA	TAMASKE	2007	0	0	0	2	0	0
TAHOUA	TAZA	2007	0	0	0	0	1	0
TAHOUA	TORO	2007	0	0	0	1	0	0
TAHOUA	YAMA	2007	0	0	0	0	1	0
TAHOUA	YAYA	2007	0	0	0	0	2	0
TAHOUA	GARHANGA	2008	1	0	0	0	0	4
TAHOUA	ABALAK	2008	0	0	0	0	1	1
TAHOUA	AFFALA	2008	0	0	0	0	0	2
TAHOUA	AGADASTAWA	2008	38	1	0	3	4	69
TAHOUA	ALLAKAYE	2008	0	0	0	0	0	2
TAHOUA	ALLELA	2008	5	0	0	0	0	2
TAHOUA	AOULLOUMAT	2008	7	0	0	0	0	14
TAHOUA	AZERORI	2008	0	0	0	0	0	1
TAHOUA	BABBANKATAMI	2008	2	0	0	0	0	3
TAHOUA	BADAGUICHIRI	2008	1	0	0	0	0	5
TAHOUA	BAGAROUA	2008	1	0	0	0	0	1
TAHOUA	BAGAYE	2008	14	0	0	0	1	0
TAHOUA	BAMBAYE	2008	0	0	0	0	0	5
TAHOUA	BANGUI	2008	14	0	0	0	0	14
TAHOUA	BAZAGA	2008	26	1	0	0	1	27
TAHOUA	BOUZA	2008	5	0	0	0	0	6
TAHOUA	DABNOU	2008	23	0	0	0	0	27
TAHOUA	DANDADJI	2008	5	0	0	0	0	1
TAHOUA	DANGONA	2008	0	0	0	0	1	0
TAHOUA	DEOULE	2008	0	0	0	0	0	4
TAHOUA	DOGUERAOUA	2008	13	0	0	0	2	23
TAHOUA	EDDIR	2008	0	0	0	0	0	1
TAHOUA	FARARAT BABA	2008	5	0	0	0	0	3
TAHOUA	GADAMATA	2008	3	0	0	0	0	7
TAHOUA	GARKAWA	2008	1	0	0	0	0	12
TAHOUA	GOUMBI KANO	2008	6	0	0	0	0	5
TAHOUA	GOUNFARA	2008	96	2	0	0	1	53
TAHOUA	GRADOUME	2008	8	0	0	0	1	8
TAHOUA	GUIDAN IDDAR	2008	2	0	0	0	2	4
TAHOUA	IBOHAMANE	2008	2	0	0	0	0	5
TAHOUA	ILLELA	2008	1	0	0	0	1	4
TAHOUA	KALFOU	2008	6	0	0	0	0	9
TAHOUA	KAOURA ABDOU	2008	1	0	0	0	0	13
TAHOUA	KARAYE	2008	2	0	0	0	0	1
TAHOUA	KAROFANE	2008	5	0	0	1	0	7
TAHOUA	KEITA	2008	5	0	0	0	0	0
TAHOUA	KONNI URBAIN	2008	126	0	0	0	8	127
TAHOUA	LATCHIWA	2008	1	0	0	0	0	1
TAHOUA	LOUDOU	2008	4	0	0	0	0	6
TAHOUA	MALBAZA	2008	6	0	0	0	0	2
TAHOUA	MANZOU	2008	7	0	0	0	1	5
TAHOUA	OURNO	2008	0	0	0	0	0	2
TAHOUA	SABON GUIDA	2008	1	0	0	0	0	1
TAHOUA	TABALAK	2008	4	0	0	0	0	2
TAHOUA	TABOTAKI	2008	1	0	0	0	0	3
TAHOUA	TADOUPTA	2008	1	0	0	0	0	0
TAHOUA	TAJAE	2008	10	0	0	0	0	17
TAHOUA	TAKORKA	2008	14	0	0	0	0	12
TAHOUA	TAMA	2008	9	0	0	0	0	10
TAHOUA	TAMASKE	2008	7	0	0	0	1	29
TAHOUA	TASSARA	2008	0	0	0	0	0	1
TAHOUA	TEBARA	2008	4	0	0	0	0	3
TAHOUA	TELEMCES	2008	0	0	0	0	1	0
TAHOUA	TOULLOU_ILLELA	2008	0	0	0	0	0	2
TAHOUA	TSARNAOUA	2008	14	0	0	0	1	7
TAHOUA	YAMA	2008	8	0	0	0	1	11
TAHOUA	YAYA	2008	19	0	0	0	1	9
TAHOUA	DOUDOUBEYE	2009	13	0	0	0	0	8
TAHOUA	GARHANGA	2009	2	0	0	0	0	2
TAHOUA	ABALAK	2009	11	0	0	0	0	8
TAHOUA	ABALO	2009	0	0	0	0	0	3
TAHOUA	ADOUNA	2009	2	0	0	0	0	4
TAHOUA	AGADASTAWA	2009	15	0	0	0	3	38
TAHOUA	AGOULMAWA	2009	0	0	0	0	0	1
TAHOUA	ALLELA	2009	5	0	0	0	0	2
TAHOUA	AMALOUL	2009	0	0	0	0	0	1
TAHOUA	AOULLOUMAT	2009	0	0	0	0	1	8
TAHOUA	BABBANKATAMI	2009	7	0	0	1	1	2
TAHOUA	BADAGUICHIRI	2009	9	0	0	0	0	9
TAHOUA	BAGAROUA	2009	3	0	0	0	1	10
TAHOUA	BAGAYE	2009	0	0	1	0	0	3
TAHOUA	BAMBAYE	2009	5	0	0	0	0	13
TAHOUA	BANGUI	2009	1	0	0	0	0	6
TAHOUA	BARMOU	2009	4	0	2	0	0	2
TAHOUA	BAZAGA	2009	9	0	0	0	1	8
TAHOUA	BOUZA	2009	19	0	2	2	0	20
TAHOUA	CHADAWANKA	2009	11	0	0	0	0	0
TAHOUA	DABNOU	2009	3	0	0	0	0	1
TAHOUA	DANDADJI	2009	3	0	0	0	0	0
TAHOUA	DANDOUTCHI	2009	6	0	0	0	0	0
TAHOUA	DANGONA	2009	6	0	0	0	0	2
TAHOUA	DEOULE	2009	11	0	0	0	0	5
TAHOUA	DOGUERAOUA	2009	7	0	0	0	0	21
TAHOUA	EDDIR	2009	1	0	0	0	0	1
TAHOUA	FARARAT BABA	2009	6	0	0	0	1	17
TAHOUA	GADAMATA	2009	2	0	0	0	0	1
TAHOUA	GARKAWA	2009	17	0	0	0	1	12
TAHOUA	GOUMBI KANO	2009	0	0	0	0	0	2
TAHOUA	GRADOUME	2009	5	0	1	0	0	4
TAHOUA	GUIDAN IDDAR	2009	31	0	0	0	0	26
TAHOUA	HADA CHIMO	2009	3	0	0	0	0	5
TAHOUA	IBOHAMANE	2009	28	0	0	0	0	16
TAHOUA	ILLELA	2009	31	1	0	0	0	32
TAHOUA	INKARKADA	2009	0	0	0	0	0	1
TAHOUA	INSAFARI	2009	32	0	0	0	0	17
TAHOUA	KALFOU	2009	1	0	0	0	0	0
TAHOUA	KANKARA	2009	1	0	0	0	0	0
TAHOUA	KAO	2009	0	0	0	0	0	1
TAHOUA	KARADJI NORD	2009	0	0	0	0	0	1
TAHOUA	KAROFANE	2009	10	0	0	0	0	13
TAHOUA	KEITA	2009	7	1	0	0	0	9
TAHOUA	KONNI URBAIN	2009	42	0	0	0	2	48
TAHOUA	KOUFAN	2009	1	0	0	0	0	0
TAHOUA	LABA	2009	2	0	0	0	0	0
TAHOUA	LATCHIWA	2009	0	0	0	0	0	1
TAHOUA	LOUDOU	2009	14	0	0	0	0	3
TAHOUA	MABOYA AMARIA	2009	4	0	0	0	1	4
TAHOUA	MAIDAMOUSSA	2009	1	0	0	0	0	1
TAHOUA	MALBAZA	2009	1	0	0	0	0	5
TAHOUA	MANZOU	2009	2	0	0	0	2	1
TAHOUA	MOGHEUR	2009	24	0	0	0	0	70
TAHOUA	MOULELA	2009	2	0	0	0	0	20
TAHOUA	OURNO	2009	0	0	0	0	0	1
TAHOUA	SABON GUIDA	2009	1	0	0	0	0	2
TAHOUA	SAMO	2009	16	0	0	0	0	6
TAHOUA	TABALAK	2009	5	0	0	0	0	2
TAHOUA	TABOTAKI	2009	7	0	0	0	0	1
TAHOUA	TADOUPTA	2009	1	0	0	0	0	0
TAHOUA	TAGALAT	2009	7	0	0	0	0	4
TAHOUA	TAJAE	2009	2	0	0	0	1	2
TAHOUA	TAKORKA	2009	10	0	0	0	1	3
TAHOUA	TAMA	2009	1	0	0	0	1	0
TAHOUA	TAMASKE	2009	7	0	0	0	1	2
TAHOUA	TAMAYA	2009	6	0	0	0	0	3
TAHOUA	TCHINTA	2009	1	0	0	0	0	0
TAHOUA	TEBARA	2009	3	0	0	0	0	3
TAHOUA	TELEMCES	2009	3	0	0	0	0	0
TAHOUA	TORO	2009	3	0	0	0	0	4
TAHOUA	TOULLOU_ILLELA	2009	6	0	0	0	0	1
TAHOUA	TSARNAOUA	2009	9	0	0	0	0	6
TAHOUA	WADATA	2009	1	0	0	0	0	1
TAHOUA	YAMA	2009	8	0	0	0	0	1
TAHOUA	YAYA	2009	3	0	0	0	0	4
TAHOUA	ABALAK	2010	2	0	5	0	0	7
TAHOUA	AGADASTAWA	2010	2	0	22	1	5	19
TAHOUA	ALLAKAYE	2010	0	0	0	0	0	1
TAHOUA	BABBANKATAMI	2010	0	0	1	0	0	0
TAHOUA	BAGAROUA	2010	0	0	1	0	0	2
TAHOUA	BAMBAYE	2010	0	0	0	0	0	1
TAHOUA	BANGUI	2010	0	0	3	0	0	1
TAHOUA	BOUZA	2010	2	0	2	0	0	4
TAHOUA	DABNOU	2010	1	0	1	0	0	2
TAHOUA	DEOULE	2010	0	0	2	0	0	1
TAHOUA	DOGUERAOUA	2010	0	0	6	0	1	14
TAHOUA	GARKAWA	2010	3	0	0	0	3	4
TAHOUA	GOUMBI KANO	2010	0	0	0	0	1	0
TAHOUA	GOUNFARA	2010	2	0	0	0	0	0
TAHOUA	GUIDAN IDDAR	2010	1	0	7	0	0	3
TAHOUA	HADA CHIMO	2010	0	0	0	0	0	1
TAHOUA	ILLELA	2010	1	0	5	0	0	1
TAHOUA	KALFOU	2010	1	0	0	0	0	1
TAHOUA	KAOURA ABDOU	2010	0	0	1	0	0	1
TAHOUA	KAROFANE	2010	0	0	2	0	0	1
TAHOUA	KEITA	2010	0	0	1	0	0	0
TAHOUA	KONNI URBAIN	2010	0	0	11	0	2	11
TAHOUA	LOUDOU	2010	0	0	1	0	0	0
TAHOUA	MAIDAMOUSSA	2010	0	0	0	0	0	1
TAHOUA	MANZOU	2010	0	0	0	0	0	1
TAHOUA	MOGHEUR	2010	1	0	0	0	0	0
TAHOUA	OURNO	2010	0	0	2	0	0	2
TAHOUA	SABON GUIDA	2010	0	0	1	0	0	0
TAHOUA	TABALAK	2010	1	0	0	0	0	0
TAHOUA	TAGALAT	2010	1	0	0	0	0	0
TAHOUA	TAMA	2010	4	0	0	0	0	1
TAHOUA	TAMASKE	2010	0	0	0	0	0	1
TAHOUA	TAMAYA	2010	0	0	0	0	0	1
TAHOUA	TEBARA	2010	0	0	1	0	0	1
TAHOUA	TELEMCES	2010	0	0	0	0	0	1
TAHOUA	TSARNAOUA	2010	0	0	2	0	0	1
TAHOUA	GARHANGA	2011	0	0	1	0	1	0
TAHOUA	ABALAK	2011	0	0	1	0	0	0
TAHOUA	ADOUNA	2011	0	0	0	0	0	2
TAHOUA	AFFALA	2011	0	0	2	0	0	2
TAHOUA	AGADASTAWA	2011	0	0	10	0	1	20
TAHOUA	ANGOUAL DENIA	2011	0	0	0	0	1	0
TAHOUA	AOULLOUMAT	2011	0	0	0	0	0	3
TAHOUA	BABBANKATAMI	2011	0	0	1	0	0	0
TAHOUA	BAGAROUA	2011	0	0	1	0	0	0
TAHOUA	BANGUI	2011	0	0	1	0	0	2
TAHOUA	BARMOU	2011	0	0	1	0	0	0
TAHOUA	DOGUERAOUA	2011	0	0	3	0	0	6
TAHOUA	FOLAKAM	2011	0	0	3	0	0	3
TAHOUA	IBOHAMANE	2011	0	0	1	0	0	0
TAHOUA	ILLELA	2011	0	0	4	0	0	0
TAHOUA	KAOURA ABDOU	2011	0	0	0	0	0	1
TAHOUA	KAROFANE	2011	0	0	2	0	0	0
TAHOUA	KEITA	2011	1	0	2	0	0	0
TAHOUA	KONNI URBAIN	2011	0	0	2	0	1	9
TAHOUA	MADETTA	2011	0	0	0	0	0	1
TAHOUA	MANZOU	2011	0	0	1	0	0	0
TAHOUA	MOULELA	2011	0	0	0	0	0	1
TAHOUA	OURNO	2011	0	0	1	0	0	0
TAHOUA	SABON GUIDA	2011	0	0	1	0	0	1
TAHOUA	TABOTAKI	2011	0	0	4	0	1	3
TAHOUA	TAJAE	2011	0	0	2	0	1	0
TAHOUA	TAKANAMAT	2011	0	0	0	0	0	1
TAHOUA	TAKORKA	2011	0	0	2	0	2	4
TAHOUA	TAMASKE	2011	1	0	0	0	0	0
TAHOUA	TELEMCES	2011	0	0	0	0	0	2
TAHOUA	TORO	2011	0	0	1	0	0	0
TAHOUA	YAYA	2011	0	0	1	0	0	0
TAHOUA	ABALAK	2012	0	0	0	0	0	1
TAHOUA	AGADASTAWA	2012	0	0	0	1	0	1
TAHOUA	DOGUERAOUA	2012	0	0	0	0	0	3
TAHOUA	KONNI URBAIN	2012	0	0	0	0	2	3
TAHOUA	MADAOUA	2012	0	0	1	1	1	4
TAHOUA	MOGHEUR	2012	0	0	1	0	0	0
TAHOUA	TAKORKA	2012	0	0	0	0	0	1
TAHOUA	TCHINTA	2012	0	0	0	0	0	1
TILLABERY	AYEROU	2003	2	0	0	0	0	2
TILLABERY	BALLEYARA	2003	0	0	1	0	0	1
TILLABERY	BANGARE	2003	1	0	0	0	0	0
TILLABERY	CHATOUMANE	2003	0	0	0	0	0	1
TILLABERY	DABRE	2003	0	0	0	0	0	1
TILLABERY	DIAGOUROU	2003	1	0	0	0	0	0
TILLABERY	FILINGUE	2003	1	0	0	1	1	26
TILLABERY	FONEKO	2003	1	0	0	0	0	1
TILLABERY	GOTHEYE	2003	1	0	1	0	1	1
TILLABERY	HAMDALAYE	2003	1	0	0	0	3	1
TILLABERY	HARIGANA	2003	0	0	0	0	1	0
TILLABERY	KARMA	2003	0	0	1	0	0	7
TILLABERY	KIRTACHI	2003	5	0	0	0	1	2
TILLABERY	KOLLO	2003	1	0	0	1	3	3
TILLABERY	KORIA HAOUSSA	2003	0	0	1	0	0	5
TILLABERY	MAKALONDI	2003	8	0	1	0	1	9
TILLABERY	MANGAIZE	2003	0	0	1	0	1	0
TILLABERY	MEHANA	2003	2	0	0	0	0	0
TILLABERY	NAMARI GOUNGOU	2003	0	0	0	0	2	0
TILLABERY	NAMARO	2003	0	0	0	0	0	2
TILLABERY	OUALLAM	2003	0	0	0	0	0	3
TILLABERY	SANAM	2003	1	0	0	0	0	1
TILLABERY	SANSANE HAOUSSA	2003	3	0	0	0	1	6
TILLABERY	SAY URBAIN	2003	2	0	1	4	0	7
TILLABERY	SONA	2003	0	0	0	1	0	0
TILLABERY	TAMOU	2003	1	0	0	0	0	2
TILLABERY	TERA	2003	4	0	0	0	4	18
TILLABERY	TILLABERI	2003	1	0	0	0	2	6
TILLABERY	TONDIKIWINDI	2003	0	0	0	0	0	1
TILLABERY	TORODI	2003	1	0	0	0	0	1
TILLABERY	ABALA	2004	2	0	1	0	0	2
TILLABERY	AYEROU	2004	1	0	0	0	0	3
TILLABERY	BANGARE	2004	1	0	0	0	0	0
TILLABERY	BOKKI	2004	1	0	0	0	0	0
TILLABERY	BONKOUKOU	2004	0	0	3	1	1	1
TILLABERY	DIAMBALA	2004	0	0	0	0	1	0
TILLABERY	FILINGUE	2004	1	0	1	0	1	11
TILLABERY	GOTHEYE	2004	0	0	1	0	0	6
TILLABERY	GUELADJO	2004	0	0	1	0	0	1
TILLABERY	HAMDALAYE	2004	0	0	0	0	1	1
TILLABERY	KARMA	2004	0	0	0	0	0	1
TILLABERY	KOHAN	2004	0	0	0	0	0	1
TILLABERY	KORIA HAOUSSA	2004	1	0	1	0	0	7
TILLABERY	MAICHILMI	2004	0	0	0	0	0	1
TILLABERY	MAKALONDI	2004	4	0	0	0	0	5
TILLABERY	MEHANA	2004	0	0	0	0	2	2
TILLABERY	SANAM	2004	1	0	0	0	0	3
TILLABERY	SANSANE HAOUSSA	2004	0	0	0	0	1	0
TILLABERY	SARAKOIRA	2004	0	0	1	0	0	1
TILLABERY	SAWANI	2004	0	0	0	0	1	0
TILLABERY	SAY URBAIN	2004	1	0	1	1	0	9
TILLABERY	SONA	2004	1	0	0	0	1	1
TILLABERY	TAMOU	2004	1	0	0	0	1	0
TILLABERY	TERA	2004	0	0	0	0	1	3
TILLABERY	TESSA_TERA	2004	0	0	0	0	0	1
TILLABERY	TILLABERI	2004	1	0	0	0	1	0
TILLABERY	YELWANI	2004	0	0	0	0	0	3
TILLABERY	ABALA	2005	0	0	0	0	1	0
TILLABERY	ATALOGA	2005	0	0	0	0	1	0
TILLABERY	AYEROU	2005	0	0	0	1	0	1
TILLABERY	BANDIO	2005	0	0	0	0	2	0
TILLABERY	BOKKI	2005	0	0	0	0	1	0
TILLABERY	BONKOUKOU	2005	0	0	0	0	0	1
TILLABERY	CHATOUMANE	2005	0	0	0	0	0	1
TILLABERY	CHICAL	2005	0	0	1	0	1	0
TILLABERY	DANTCHANDOU_KOLLO	2005	0	0	0	0	0	1
TILLABERY	FILINGUE	2005	1	0	0	0	1	7
TILLABERY	FIRGOUNE	2005	0	0	0	0	0	1
TILLABERY	FONEKO	2005	0	0	0	0	0	1
TILLABERY	GUELADJO	2005	0	0	0	0	1	1
TILLABERY	HAMDALAYE	2005	0	1	0	0	1	0
TILLABERY	ITCHIGUINE	2005	0	0	0	0	0	1
TILLABERY	KARMA	2005	0	0	0	0	1	5
TILLABERY	KOLLO	2005	0	0	0	0	1	3
TILLABERY	KORIA HAOUSSA	2005	0	0	0	0	0	4
TILLABERY	KOURE	2005	0	0	0	0	1	1
TILLABERY	LOUMA	2005	0	0	0	0	0	1
TILLABERY	MAKALONDI	2005	0	0	0	0	0	1
TILLABERY	MEHANA	2005	0	0	0	0	1	0
TILLABERY	SANSANE HAOUSSA	2005	0	1	0	0	0	0
TILLABERY	SAWANI	2005	0	0	0	0	0	2
TILLABERY	SONA	2005	0	0	0	1	0	0
TILLABERY	TAGABATI	2005	0	0	0	0	1	1
TILLABERY	TAMOU	2005	0	0	0	0	2	2
TILLABERY	TERA	2005	0	0	0	0	2	1
TILLABERY	TILLABERI	2005	0	0	0	0	0	3
TILLABERY	TORODI	2005	0	0	1	0	1	2
TILLABERY	ABALA	2006	0	0	0	0	0	1
TILLABERY	AYEROU	2006	0	0	0	0	0	5
TILLABERY	BALLEYARA	2006	0	6	0	0	0	11
TILLABERY	BANDIO	2006	0	0	0	1	0	1
TILLABERY	BANGARE	2006	0	1	0	0	1	0
TILLABERY	BANGOUTARA	2006	0	0	0	0	0	1
TILLABERY	BANIBANGOU	2006	0	0	0	0	0	1
TILLABERY	BANNE	2006	0	0	0	0	1	1
TILLABERY	BOKKI	2006	1	2	0	0	0	1
TILLABERY	BOLSI	2006	0	0	0	0	0	1
TILLABERY	BONKOUKOU	2006	0	1	0	0	0	1
TILLABERY	BOUBON	2006	0	0	0	0	0	1
TILLABERY	CHATOUMANE	2006	0	0	0	2	1	0
TILLABERY	CHICAL	2006	0	1	0	0	0	1
TILLABERY	DAMANA	2006	0	1	0	0	0	0
TILLABERY	DANTCHANDOU_KOLLO	2006	0	1	0	0	0	2
TILLABERY	DIAGOUROU	2006	0	1	0	0	0	0
TILLABERY	DINGAZI BANDA	2006	0	1	0	0	1	2
TILLABERY	FANDOU_FILINGUE	2006	0	0	0	0	0	4
TILLABERY	FILINGUE	2006	0	4	0	2	2	17
TILLABERY	FIRGOUNE	2006	0	0	0	0	0	1
TILLABERY	GANKI	2006	1	6	0	0	1	100
TILLABERY	GOTHEYE	2006	0	2	0	0	0	0
TILLABERY	GUELADJO	2006	0	4	1	0	0	6
TILLABERY	GUINEO BANGOU	2006	0	1	0	0	0	1
TILLABERY	HAMDALAYE	2006	0	3	0	0	0	7
TILLABERY	HARIGANA	2006	0	1	0	0	0	0
TILLABERY	ITCHIGUINE	2006	0	0	0	1	1	1
TILLABERY	KABE	2006	0	1	0	0	0	1
TILLABERY	KARMA	2006	0	3	0	0	0	6
TILLABERY	KOHAN	2006	0	2	0	0	0	4
TILLABERY	KOKOROU	2006	0	0	0	0	0	1
TILLABERY	KOMBA	2006	0	0	0	0	0	1
TILLABERY	KONE BERI	2006	0	2	1	0	0	2
TILLABERY	KORIA HAOUSSA	2006	0	0	0	0	0	5
TILLABERY	KOURE	2006	0	3	0	0	2	2
TILLABERY	LIBORE	2006	1	0	0	0	0	21
TILLABERY	LOSSA	2006	0	1	0	0	0	0
TILLABERY	LOUMA	2006	0	6	0	1	0	4
TILLABERY	MAICHILMI	2006	0	1	0	0	0	0
TILLABERY	MAKALONDI	2006	0	2	0	0	3	7
TILLABERY	MANGAIZE	2006	0	1	0	0	0	0
TILLABERY	OUALLAM	2006	0	2	0	0	1	1
TILLABERY	SANAM	2006	0	1	0	0	0	3
TILLABERY	SANDIRE	2006	0	1	0	0	0	0
TILLABERY	SANSANE HAOUSSA	2006	0	2	1	0	0	0
TILLABERY	SAWANI	2006	0	0	0	0	0	4
TILLABERY	SAY URBAIN	2006	1	14	0	0	5	42
TILLABERY	SIMIRI	2006	0	1	0	0	0	2
TILLABERY	SONA	2006	0	0	1	0	0	0
TILLABERY	TABLA	2006	0	1	0	0	0	0
TILLABERY	TAGABATI	2006	0	0	0	1	0	0
TILLABERY	TAMOU	2006	1	2	0	0	2	5
TILLABERY	TAROUM	2006	0	0	0	0	0	1
TILLABERY	TERA	2006	1	1	0	1	0	2
TILLABERY	TILLABERI	2006	0	0	0	0	0	2
TILLABERY	TIZEGOROU	2006	0	1	0	0	0	1
TILLABERY	TONDIKIWINDI	2006	0	2	0	0	0	1
TILLABERY	TORODI	2006	0	1	0	0	0	1
TILLABERY	WISSILI	2006	0	0	0	0	0	1
TILLABERY	ATALOGA	2007	0	1	0	1	0	0
TILLABERY	AYEROU	2007	0	0	0	1	0	0
TILLABERY	BALLEY KOIRA	2007	2	0	1	0	0	7
TILLABERY	BANDIO	2007	7	0	0	0	1	2
TILLABERY	BANKILARE	2007	0	0	0	0	0	1
TILLABERY	BANNE	2007	0	1	0	0	0	0
TILLABERY	BOKKI	2007	1	0	0	0	0	1
TILLABERY	BOLSI	2007	8	0	0	1	0	2
TILLABERY	BONKOUKOU	2007	1	0	0	0	0	0
TILLABERY	BOUBON	2007	0	0	0	0	0	1
TILLABERY	CHATOUMANE	2007	3	0	0	0	0	1
TILLABERY	CHICAL	2007	0	0	0	0	0	1
TILLABERY	DIAGOUROU	2007	0	0	0	0	2	3
TILLABERY	DINGAZI BANDA	2007	0	0	0	0	0	1
TILLABERY	DOGONA	2007	0	1	0	0	0	0
TILLABERY	FANDOU_FILINGUE	2007	0	0	0	0	0	5
TILLABERY	FILINGUE	2007	1	0	0	0	1	2
TILLABERY	FIRGOUNE	2007	0	0	0	1	0	0
TILLABERY	FONEKO	2007	0	0	0	0	0	1
TILLABERY	GANKI	2007	0	0	0	0	0	6
TILLABERY	HAMDALAYE	2007	0	0	0	0	0	6
TILLABERY	ITCHIGUINE	2007	0	0	0	2	0	1
TILLABERY	KOKOROU	2007	0	0	0	0	0	1
TILLABERY	LOUMA	2007	1	0	0	0	0	0
TILLABERY	MAICHILMI	2007	0	0	0	0	1	1
TILLABERY	MAKALONDI	2007	1	0	0	0	3	2
TILLABERY	SANSANE HAOUSSA	2007	0	0	0	0	0	3
TILLABERY	SARGANE	2007	0	0	0	0	0	3
TILLABERY	SAY URBAIN	2007	0	0	0	0	1	2
TILLABERY	TAGABATI	2007	0	0	0	0	0	4
TILLABERY	TERA	2007	0	0	0	0	1	1
TILLABERY	TILOA	2007	0	0	0	0	1	0
TILLABERY	TONDIKIWINDI	2007	0	0	0	0	0	2
TILLABERY	TOUKOUNOUS	2007	0	0	0	0	0	1
TILLABERY	TOURE	2007	0	0	0	0	0	1
TILLABERY	ALLARENI	2008	1	0	0	0	0	1
TILLABERY	AYEROU	2008	0	0	0	0	1	2
TILLABERY	BAKIN TOULOU	2008	0	0	0	0	0	1
TILLABERY	BALLEYARA	2008	0	0	0	0	1	0
TILLABERY	BANKILARE	2008	0	0	0	0	0	1
TILLABERY	BONKOUKOU	2008	0	0	0	0	0	1
TILLABERY	CHICAL	2008	0	0	0	0	1	3
TILLABERY	DAIKAINA	2008	0	0	0	0	1	1
TILLABERY	DAMANA	2008	2	0	0	1	0	3
TILLABERY	DIAMBALA	2008	0	0	0	0	0	1
TILLABERY	DINGAZI BANDA	2008	0	0	0	0	1	1
TILLABERY	DOGONA	2008	2	0	0	0	0	2
TILLABERY	EZZA	2008	6	0	0	0	0	3
TILLABERY	FAMALE	2008	1	0	0	0	1	1
TILLABERY	FILINGUE	2008	11	0	0	0	2	18
TILLABERY	GAO	2008	2	0	0	0	0	6
TILLABERY	HAMDALAYE	2008	0	0	0	1	0	5
TILLABERY	ITCHIGUINE	2008	0	0	0	0	1	0
TILLABERY	KABE	2008	0	0	0	0	0	1
TILLABERY	KARMA	2008	0	0	0	0	1	1
TILLABERY	KIKI	2008	21	0	0	0	0	15
TILLABERY	KOULI KOIRA	2008	0	0	0	0	0	1
TILLABERY	KOURO BERI	2008	1	0	0	0	0	0
TILLABERY	LOUMA	2008	0	0	0	0	0	2
TILLABERY	MAICHILMI	2008	13	0	0	0	0	17
TILLABERY	MAKALONDI	2008	40	0	0	0	0	15
TILLABERY	NAMARI GOUNGOU	2008	0	0	0	0	0	1
TILLABERY	SANAM	2008	25	0	0	1	0	19
TILLABERY	SARGANE	2008	0	0	0	0	1	1
TILLABERY	SAY URBAIN	2008	0	0	0	0	0	3
TILLABERY	SONA	2008	0	0	0	0	0	1
TILLABERY	TAGABATI	2008	0	0	0	0	0	1
TILLABERY	TAMOU	2008	2	0	0	1	1	1
TILLABERY	TAROUM	2008	0	0	0	0	1	0
TILLABERY	TCHANTCHANGA FOULBE	2008	1	0	0	0	0	0
TILLABERY	TERA	2008	0	0	0	0	1	0
TILLABERY	TORODI	2008	5	0	0	1	1	1
TILLABERY	TOURE	2008	0	0	0	0	0	1
TILLABERY	WISSILI	2008	0	0	0	0	0	1
TILLABERY	ABALA	2009	6	0	0	0	0	3
TILLABERY	ATALOGA	2009	4	0	0	0	0	9
TILLABERY	AYEROU	2009	4	0	0	0	1	17
TILLABERY	BAKIN TOULOU	2009	2	0	0	0	0	0
TILLABERY	BALLEYARA	2009	30	0	0	0	0	26
TILLABERY	BANDIO	2009	4	2	0	0	0	3
TILLABERY	BANGARE	2009	0	0	0	0	0	2
TILLABERY	BANGOUTARA	2009	2	0	0	0	1	3
TILLABERY	BANKILARE	2009	2	0	0	0	0	0
TILLABERY	BANNE	2009	1	0	0	0	0	0
TILLABERY	BONKOUKOU	2009	3	0	0	0	0	2
TILLABERY	BOUBON	2009	2	0	0	0	1	5
TILLABERY	DAMANA	2009	19	0	0	0	0	16
TILLABERY	DANTCHANDOU_KOLLO	2009	6	0	0	0	0	5
TILLABERY	DARGOL	2009	1	3	0	0	0	1
TILLABERY	DINGAZI BANDA	2009	2	0	0	0	0	0
TILLABERY	EZZA	2009	1	0	0	0	0	1
TILLABERY	FAMALE	2009	0	0	0	0	0	1
TILLABERY	FANDOU_FILINGUE	2009	3	0	0	0	0	2
TILLABERY	FILINGUE	2009	20	0	0	0	0	18
TILLABERY	FIRGOUNE	2009	1	0	0	0	0	2
TILLABERY	GOTHEYE	2009	1	0	0	0	0	0
TILLABERY	GOUNDEYE	2009	1	1	0	0	0	0
TILLABERY	GUINEO BANGOU	2009	4	0	0	0	0	10
TILLABERY	HAMDALAYE	2009	5	0	0	0	0	0
TILLABERY	ITCHIGUINE	2009	1	0	0	2	1	0
TILLABERY	KABE	2009	0	0	0	0	0	2
TILLABERY	KARMA	2009	14	0	0	0	0	18
TILLABERY	KIRTACHI	2009	1	0	0	0	0	3
TILLABERY	KOKOROU	2009	3	0	0	0	0	0
TILLABERY	KOLLO	2009	0	0	0	0	0	1
TILLABERY	KONE BERI	2009	7	0	0	0	0	2
TILLABERY	KORIA HAOUSSA	2009	7	0	0	0	0	3
TILLABERY	KOURE	2009	4	0	0	0	0	3
TILLABERY	LARBA BIRNO	2009	6	0	0	0	0	8
TILLABERY	LIBORE	2009	1	0	0	0	0	3
TILLABERY	LOUMA	2009	0	0	0	0	0	1
TILLABERY	MAICHILMI	2009	0	0	0	0	0	2
TILLABERY	MAKALONDI	2009	3	0	0	0	0	1
TILLABERY	MANGAIZE	2009	0	0	0	0	0	5
TILLABERY	NAMARI GOUNGOU	2009	0	0	0	0	0	1
TILLABERY	OUALLAM	2009	0	0	0	1	0	1
TILLABERY	SANAM	2009	0	0	0	0	1	0
TILLABERY	SANDIRE	2009	8	0	0	0	0	8
TILLABERY	SANSANE HAOUSSA	2009	2	0	0	0	0	0
TILLABERY	SARGANE	2009	2	0	0	0	0	0
TILLABERY	SAY URBAIN	2009	0	1	0	0	0	1
TILLABERY	SIMIRI	2009	12	0	0	0	0	9
TILLABERY	TABLA	2009	0	0	0	0	0	3
TILLABERY	TAGABATI	2009	9	0	0	0	0	17
TILLABERY	TALCHO	2009	19	0	0	0	1	20
TILLABERY	TANCHILEY	2009	13	0	0	0	0	7
TILLABERY	TAROUM	2009	0	0	0	0	0	1
TILLABERY	TERA	2009	6	0	0	0	0	16
TILLABERY	TIBEWA	2009	14	1	0	0	0	27
TILLABERY	TILLABERI	2009	5	0	0	0	2	7
TILLABERY	TORODI	2009	0	1	0	0	0	0
TILLABERY	TOUKOUNOUS	2009	3	0	0	0	0	5
TILLABERY	TOULOUARE	2009	1	0	0	0	0	0
TILLABERY	TOURE	2009	2	0	0	0	0	1
TILLABERY	YELWANI	2009	0	0	0	0	1	0
TILLABERY	ABALA	2010	0	0	4	0	0	8
TILLABERY	AYEROU	2010	2	0	1	0	0	9
TILLABERY	BALLEYARA	2010	1	0	1	0	0	3
TILLABERY	BANDIO	2010	0	0	1	0	0	3
TILLABERY	BANGOUTARA	2010	9	0	0	0	0	7
TILLABERY	BANKILARE	2010	2	0	0	0	1	0
TILLABERY	BANNE	2010	6	0	0	0	1	2
TILLABERY	BOKKI	2010	0	0	0	0	0	3
TILLABERY	BONKOUKOU	2010	1	0	0	0	0	2
TILLABERY	BOUBON	2010	4	0	0	0	0	6
TILLABERY	CHATOUMANE	2010	3	0	1	0	0	1
TILLABERY	CHICAL	2010	4	0	2	0	0	3
TILLABERY	DAMANA	2010	0	0	0	0	0	2
TILLABERY	DARGOL	2010	3	0	2	0	1	0
TILLABERY	DIAGOUROU	2010	6	0	0	0	0	5
TILLABERY	DIAMBALA	2010	6	0	0	0	0	28
TILLABERY	DINGAZI BANDA	2010	0	0	0	0	1	2
TILLABERY	DOLBEL	2010	1	0	0	0	0	0
TILLABERY	EZZA	2010	0	0	1	0	0	0
TILLABERY	FAMALE	2010	1	0	0	0	0	0
TILLABERY	FILINGUE	2010	0	0	2	0	0	8
TILLABERY	FONEKO	2010	0	0	0	0	0	1
TILLABERY	GAO	2010	1	0	1	0	0	2
TILLABERY	GOTHEYE	2010	1	0	0	0	0	0
TILLABERY	GUINEO BANGOU	2010	0	0	1	0	0	2
TILLABERY	HAMDALAYE	2010	0	0	0	0	0	1
TILLABERY	HARIGANA	2010	2	0	0	0	0	0
TILLABERY	ITCHIGUINE	2010	2	0	0	0	2	2
TILLABERY	KABE	2010	0	0	0	0	0	1
TILLABERY	KANDADJI	2010	2	0	0	0	1	1
TILLABERY	KARMA	2010	1	0	0	0	1	6
TILLABERY	KIKI	2010	1	0	0	0	0	2
TILLABERY	KOKOROU	2010	2	0	0	0	0	2
TILLABERY	KOLLO	2010	0	0	0	0	1	0
TILLABERY	KOULI KOIRA	2010	0	0	0	0	0	4
TILLABERY	LIBORE	2010	0	0	0	0	0	3
TILLABERY	MAICHILMI	2010	0	0	2	0	0	3
TILLABERY	MAKALONDI	2010	4	1	0	0	0	1
TILLABERY	MANGAIZE	2010	5	0	1	0	0	1
TILLABERY	NAMARI GOUNGOU	2010	1	0	0	0	0	0
TILLABERY	NDOUNGA	2010	0	0	0	0	0	1
TILLABERY	OUALLAM	2010	19	0	1	0	0	7
TILLABERY	SANAM	2010	0	0	1	0	0	2
TILLABERY	SANDIRE	2010	2	0	0	0	0	5
TILLABERY	SARAKOIRA	2010	1	0	0	0	0	1
TILLABERY	SARGANE	2010	5	0	0	0	0	2
TILLABERY	SAWANI	2010	0	0	0	0	0	1
TILLABERY	SAY URBAIN	2010	0	0	0	0	1	2
TILLABERY	SIMIRI	2010	5	0	0	0	1	7
TILLABERY	SONA	2010	2	0	0	0	0	1
TILLABERY	TANCHILEY	2010	0	0	0	0	0	2
TILLABERY	TAROUM	2010	0	0	0	0	1	0
TILLABERY	TERA	2010	8	0	9	1	1	26
TILLABERY	TIBEWA	2010	1	0	0	1	2	1
TILLABERY	TILLABERI	2010	12	0	1	1	1	25
TILLABERY	TIZEGOROU	2010	2	0	2	0	0	3
TILLABERY	TONDIKIWINDI	2010	0	0	1	0	0	0
TILLABERY	TORODI	2010	0	0	0	0	0	1
TILLABERY	TOUKOUNOUS	2010	0	0	0	0	0	1
TILLABERY	WANZARBE	2010	0	0	0	0	0	1
TILLABERY	YELWANI	2010	0	0	0	0	1	5
TILLABERY	ADDARE	2011	0	0	1	0	0	0
TILLABERY	ALAMBARE	2011	0	0	1	0	0	0
TILLABERY	ALLARENI	2011	0	0	0	0	1	0
TILLABERY	AYEROU	2011	0	0	4	0	0	6
TILLABERY	BALLEY KOIRA	2011	0	0	1	0	0	0
TILLABERY	BALLEYARA	2011	0	0	5	0	0	3
TILLABERY	BANNE	2011	0	0	17	0	0	15
TILLABERY	BOKKI	2011	0	0	0	0	0	1
TILLABERY	BOLSI	2011	0	0	1	0	0	0
TILLABERY	BOUBON	2011	0	0	2	0	0	0
TILLABERY	DAIKAINA	2011	0	0	1	0	0	0
TILLABERY	DANTCHANDOU_KOLLO	2011	0	0	2	0	1	1
TILLABERY	DARGOL	2011	0	1	0	0	0	1
TILLABERY	DIAGOUROU	2011	0	0	1	0	0	0
TILLABERY	DIAMBALA	2011	0	0	2	0	0	0
TILLABERY	DINGAZI BANDA	2011	0	0	1	0	1	0
TILLABERY	DIOMONA	2011	0	0	2	0	0	1
TILLABERY	DOGONA	2011	0	0	1	0	0	0
TILLABERY	FAMALE	2011	0	0	1	0	1	0
TILLABERY	FANDOU_FILINGUE	2011	0	0	1	0	0	1
TILLABERY	FILINGUE	2011	0	0	3	0	0	3
TILLABERY	FIRGOUNE	2011	0	0	1	0	0	0
TILLABERY	GANKI	2011	0	0	1	0	0	1
TILLABERY	GAO	2011	0	0	2	0	0	0
TILLABERY	GOSSO	2011	0	0	1	0	0	2
TILLABERY	GUINEO BANGOU	2011	0	0	1	0	0	2
TILLABERY	HAMDALAYE	2011	0	0	1	0	0	0
TILLABERY	HARIGANA	2011	0	0	1	0	0	1
TILLABERY	ITCHIGUINE	2011	0	0	0	0	0	2
TILLABERY	KANDADJI	2011	0	0	2	0	0	5
TILLABERY	KARMA	2011	0	0	1	0	0	2
TILLABERY	KOFOUNO	2011	0	0	1	0	0	0
TILLABERY	KOLLO	2011	0	0	1	0	1	1
TILLABERY	KONE BERI	2011	0	0	1	0	0	1
TILLABERY	KOSSEY	2011	0	0	1	0	0	0
TILLABERY	KOUTOUKALE	2011	0	0	1	0	0	1
TILLABERY	LARBA TOULOUMBO	2011	0	0	1	0	0	2
TILLABERY	LOSSA	2011	0	0	5	0	0	0
TILLABERY	LOUMA	2011	0	0	1	0	1	0
TILLABERY	MAICHILMI	2011	0	0	5	0	1	2
TILLABERY	MAKALONDI	2011	0	0	0	0	0	2
TILLABERY	MANGAIZE	2011	0	0	8	0	0	3
TILLABERY	MARI	2011	0	0	9	0	0	4
TILLABERY	NAMARI GOUNGOU	2011	0	0	4	0	0	0
TILLABERY	NDOUNGA	2011	0	0	1	0	0	0
TILLABERY	OUALLAM	2011	0	0	15	0	0	1
TILLABERY	SABON GARI_FILINGUE	2011	0	0	0	0	0	1
TILLABERY	SAKOIRA	2011	0	0	0	0	0	7
TILLABERY	SANAM	2011	0	0	0	0	0	1
TILLABERY	SANSANE HAOUSSA	2011	0	0	2	0	0	1
TILLABERY	SARAKOIRA	2011	0	0	2	0	0	1
TILLABERY	SARGANE	2011	0	0	0	0	0	1
TILLABERY	SAWANI	2011	0	0	1	0	1	8
TILLABERY	SAY URBAIN	2011	0	0	5	0	1	0
TILLABERY	SEWANE	2011	0	0	1	0	0	0
TILLABERY	SIMIRI	2011	0	0	7	0	2	10
TILLABERY	SONA	2011	0	0	1	0	0	0
TILLABERY	TABOTAKIT	2011	0	0	1	0	0	1
TILLABERY	TAGABATI	2011	0	0	0	0	0	1
TILLABERY	TALKADABEY	2011	0	0	0	0	0	1
TILLABERY	TAROUM	2011	0	0	8	0	0	2
TILLABERY	TCHANTCHANGA FOULBE	2011	0	0	2	0	1	0
TILLABERY	TERA	2011	0	0	1	0	0	1
TILLABERY	TIBEWA	2011	0	0	2	0	0	1
TILLABERY	TILLABERI	2011	1	0	18	0	0	14
TILLABERY	TONDIKIWINDI	2011	0	0	4	0	0	2
TILLABERY	TOULOUARE	2011	0	0	1	0	0	1
TILLABERY	WISSILI	2011	0	0	3	0	0	2
TILLABERY	YELWANI	2011	0	0	0	0	0	1
TILLABERY	DANTCHANDOU_KOLLO	2012	0	0	0	0	0	1
TILLABERY	HAMDALAYE	2012	0	0	0	0	1	0
TILLABERY	KARMA	2012	0	0	0	0	1	0
TILLABERY	KOLLO	2012	0	0	1	0	0	0
TILLABERY	LARBA BIRNO	2012	0	0	0	0	0	1
TILLABERY	MAKALONDI	2012	0	0	0	0	0	1
TILLABERY	SAY URBAIN	2012	0	0	2	0	1	5
TILLABERY	SIMIRI	2012	0	0	0	0	0	2
TILLABERY	TAROUM	2012	0	0	0	0	0	1
TILLABERY	TORODI	2012	0	0	2	0	0	2
