# Supplementary material for: Serogroup-Specific Characteristics of Localized Meningococcal Meningitis Epidemics in Niger 2002–2012 and 2015: Analysis of Health Center Level Surveillance Data
Source: PLoS One. 2016 Sep 22;11(9):e0163110. doi: 10.1371/journal.pone.0163110 (PMC5033479; doi:10.1371/journal.pone.0163110)
Supplement: S3 Supporting Information — (XLS) [file pone.0163110.s006.xls]

## Sheet: AireNmCDo2015_151127
REGION	Health Area	Epidemiological Year	Number of NmC cases	Number of NmW cases	Number of Sp cases	Number of Negative cases
DOSSO	-	2015	8	2	0	15
DOSSO	BIRNI FALLA	2015	1	0	0	7
DOSSO	BIRNI LOKOYO	2015	4	0	2	7
DOSSO	BIRNI URBAIN	2015	6	7	1	26
DOSSO	DANKASSARI	2015	15	6	2	15
DOSSO	DIOUNDIOU	2015	14	0	2	15
DOSSO	DOGONKIRIA	2015	6	1	0	3
DOSSO	DOUMEGA	2015	9	1	1	8
DOSSO	DOUTCHI	2015	72	21	9	59
DOSSO	FADAMA	2015	24	3	0	20
DOSSO	GAYA1	2015	2	4	0	19
DOSSO	GUECHEME	2015	6	0	0	2
DOSSO	HAOULAWAL	2015	1	0	0	1
DOSSO	KARA KARA	2015	18	1	0	9
DOSSO	KARGUI BANGOU	2015	1	0	0	0
DOSSO	KIOTA	2015	4	0	0	3
DOSSO	KORE MAIROUA	2015	5	0	2	5
DOSSO	KOUTOUMBOU	2015	10	0	0	4
DOSSO	KOYGOLO	2015	1	0	0	1
DOSSO	LIDO	2015	1	2	0	2
DOSSO	LOGA	2015	1	2	0	0
DOSSO	MAIKALGO	2015	39	7	0	22
DOSSO	MATANKARI	2015	14	1	1	4
DOSSO	MOUSSADEY BERI	2015	3	0	0	3
DOSSO	NA	2015	5	1	0	6
DOSSO	SARGADJI	2015	2	0	0	0
DOSSO	SOUKOUKOUTAN	2015	6	0	1	5
DOSSO	TESSA_DOSSO	2015	39	6	0	65
DOSSO	TIBIRI_DOUTCHI	2015	22	4	0	12
DOSSO	YELDOU	2015	12	0	1	5
DOSSO	YELOU	2015	3	0	2	2
DOSSO	ZABORI	2015	18	0	0	9
